# Supplementary material for: Synergistic prostaglandin E synthesis by myeloid and endothelial cells promotes fetal hematopoietic stem cell expansion in vertebrates
Source: EMBO J. 2022 Aug 4;41(19):e108536. doi: 10.15252/embj.2021108536 (PMC9531293; doi:10.15252/embj.2021108536)
Supplement: Supplementary file 3 — Movie EV2 [file EMBJ-41-e108536-s004.zip]

Archive with 7 entries (4 files):
- Movie EV2/
- Movie EV2/Movie EV2.avi
- __MACOSX/
- __MACOSX/Movie EV2/
- __MACOSX/Movie EV2/._Movie EV2.avi
- Movie EV2/Movie EV2.docx
- __MACOSX/Movie EV2/._Movie EV2.docx
