# Supplementary material for: Synergistic prostaglandin E synthesis by myeloid and endothelial cells promotes fetal hematopoietic stem cell expansion in vertebrates
Source: EMBO J. 2022 Aug 4;41(19):e108536. doi: 10.15252/embj.2021108536 (PMC9531293; doi:10.15252/embj.2021108536)
Supplement: Supplementary file 4 — Source Data for Expanded View and Appendix [file EMBJ-41-e108536-s011.zip]

Archive with 1 entries (1 files):
- EMBJ_2394_Appendix Fig.  Source data.xlsx
