# Supplementary material for: Synergistic prostaglandin E synthesis by myeloid and endothelial cells promotes fetal hematopoietic stem cell expansion in vertebrates
Source: EMBO J. 2022 Aug 4;41(19):e108536. doi: 10.15252/embj.2021108536 (PMC9531293; doi:10.15252/embj.2021108536)
Supplement: Supplementary file 4 — Source Data for Expanded View and Appendix [file EMBJ-41-e108536-s011.zip › EMBJ_2394_Appendix Fig. Source data.xlsx]

## Sheet: Appendix Fig. S 5 B
Elisa PGE2 concentration pg
DMSO	MTZ
62.6745	17.2637
73.7163	11.6273
59.6749	9.64736

## Sheet: Appendix Fig. S 6 B-Q
Fold change 2ddct
	DMSO	MTZ
pla2g4aa	1	0.05
pla2g4aa	1	0.13
pla2g4aa	1	0.02
pla2g4ab	1	0.01
pla2g4ab	1	0
pla2g4ab	1	0.03
cox1	1	0.04
cox1	1	0.06
cox1	1	0.02
cox2a	1	0.32
cox2a	1	0.27
cox2a	1	0.21
cox2b	1	0.01
cox2b	1	0.03
cox2b	1	0
slco2b1	1	1.01
slco2b1	1	0.87
slco2b1	1	0.84
ptges3b	1	0.81
ptges3b	1	0.74
ptges3b	1	0.85
abcc4	1	0.97
abcc4	1	1.09
abcc4	1	0.91
ptger1a	1	0.69
ptger1a	1	0.73
ptger1a	1	0.81
ptger1b	1	0.59
ptger1b	1	0.51
ptger1b	1	0.65
ptger2a	1	0.79
ptger2a	1	0.91
ptger2a	1	0.86
ptger3	1	0.14
ptger3	1	0.08
ptger3	1	0.17
ptger4a	1	0.72
ptger4a	1	0.81
ptger4a	1	0.83

## Sheet: Appendix Fig. S 8 B
DMSO	+MTZ	MTZ+AA	MTZ+PGG2	+AA	+PGG2
41	13	8	9	43	42
45	12	7	8	44	32
43	16	8	4	45	40
38	10	5	3	49	38
31	7	9	14	44	32
35	8	10	15	39	33
35	8	7	13	38	34
39	9	3	11	36	37
34	12	7	5	34	35
36	15	8	10	32	34
32	10	12	9	40	31
	5	12	7	37
	3	11	6	32
		10	11	33
		13	8	31
		14	4	38
		11		31
		9

## Sheet: Appendix Fig. S 8 C
DMSO	+MTZ	MTZ+AA	MTZ+PGG2	+AA	+PGG2
61	0	0	2	73	63
65	2	2	1	74	62
63	5	2	3	74	60
68	4	3	4	69	66
71	7	4	2	64	56
65	8	2	7	63	78
65	4	6	6	61	69
69	5	5	0	72	70
64	10	4	0	77	68
56	4	8	9	75	76
62	9	9	2	82	72
58	5	4	4	61
69	1	7	6	62
61		10	8	63
62		2	9	68
54		3	2	72
		1		74
		8

## Sheet: Appendix Fig. S 12 B 
ctrl-mo	slco2b1-mo
0	0
1	0
0	0
1	1
1	1
0	0
0	2
0	0
0	0
1	0
0	1
0	0
2	2
0	0
0	0
0	0
0	0
0	0
1	0
0	1
0	0
0	0
0	1
	0
	0
	0
	0
	0
	0
	0
	0

## Sheet: Appendix Fig. S 13 B
Ctrl-mo+DMSO	slco2b1-mo+DMSO	slco2b1-mo+AA	slco2b1-mo+PGG2	slco2b1-mo+PGH2	slco2b1-mo+dmPGE2	slco2b1-mo+PGE2
37	20	19	22	20	33	31
41	19	18	21	18	39	33
36	22	22	23	23	34	34
36	21	21	20	21	32	33
39	24	22	19	25	32	29
36	26	24	22	21	36	34
38	18	25	21	22	38	33
37	17	20	25	24	33	33
38	16	19	23	20	33	33
34	21	26	18	18	31	36
36	23	17	17	19	35	36
33	20	19	16	23	36	37
34	19	20	19	21	36	26
35	18	21	23	25	31	33
41	15	18	21	23	33	35
31	22	20	22	21	33	34
38	23	18	20	23	34	36
39	21	16	18	21	32
34	19	20	21	20
37	16
36	22

## Sheet: Appendix Fig. S 13 D
Sibling	slco2b1-/-	slco2b1-/-+PGE2	Sibling + PGE2
38	21	35	38
36	17	29	43
35	18	35	37
33	23	31	41
37	24	34	45
34	16	30	38
39	19	28	46
29	20	25	41
32	26	32	36
35	25	26	33
41	16	31	32
44	19	24	38
38	28		39
37	17		41
35	15		43
39			47
			45

## Sheet: Appendix Fig. S 15 C
																					vector only		vector tol2mRNA
vector only		vector tol2 mRNA																			ctrl-mo	slco2b1-mo	ctrl-mo	slco2b1-mo
ctrl-mo	slco2b1-mo	ctrl-mo	slco2b1-mo																		32	18	33	18
32	18	33	18																		34	21	37	16
34	21	37	16																		35	22	35	19
35	22	35	19																		39	15	38	21
39	15	38	21																		32	18	32	15
32	18	32	15																		34	16	31	18
34	16	31	18																		36	21	30	20
36	21	30	20																		35	14	33	13
35	14	33	13																		38	19	35	19
38	19	35	19																		37	15	37	21
37	15	37	21																		34	18	38	17
34	18	38	17																		36	23	40	22
36	23	40	22																		32	24	37	23
32	24	37	23																		39	22	38	15
39	22	38	15																		38	21	36	17
38	21	36	17																		40	16	40
40	16	40																			41	17	35
41	17	35																			38		34
38		34																			39
39

## Sheet: Appendix Fig. S 16 A-N
dCt relative to Hprt
	Flk1	LSK	F4/80	Gr-1
pla2g4a	0.07	0.09	0.062	0.13
pla2g4a	0.029	0.057	0.078	0.13
pla2g4a	0.042	0.053	0.045	0.12
pla2g4b	0.008	0.007	0.004	0.014
pla2g4b	0.013	0.006	0.004	0.017
pla2g4b	0.011	0.003	0.003	0.022
pla2g4c	0.001	0.0004	0.0022	0.0001
pla2g4c	0.002	0.001	0.003	0.001
pla2g4c	0.002	0.0001	0.003	0.001
cox1	0.001	0.0001	0.003	0.0001
cox1	0.002	0.0003	0.0021	0.0001
cox1	0.001	0.0001	0.003	0.0001
cox2	0.0005	0.007	0.031	0.007
cox2	0.008	0.004	0.027	0.001
cox2	0.006	0.006	0.031	0.006
slco2b1	0.034	0.011	0.0001	0.015
slco2b1	0.049	0.014	0.0001	0.016
slco2b1	0.039	0.013	0.001	0.013
abcc4	0.019	0.003	0.01	0.0001
abcc4	0.015	0.004	0.026	0.0001
abcc4	0.016	0.005	0.014	0.0002
ptges	0.45	0.14	0.17	0.51
ptges	0.39	0.14	0.22	0.48
ptges	0.32	0.09	0.28	0.48
ptger1	0.031	0.09	0.034	0.041
ptger1	0.008	0.09	0.036	0.037
ptger1	0.012	0.053	0.039	0.017
ptger2	0.042	0.019	0.25	0.048
ptger2	0.0002	0.024	0.37	0.024
ptger2	0.0003	0.017	0.12	0.019
ptger3	0.029	0.049	0.014	0.002
ptger3	0.027	0.044	0.023	0.009
ptger3	0.027	0.041	0.019	0.007
ptger4	0.001	0.018	0.016	0.013
ptger4	0.007	0.027	0.006	0.009
ptger4	0.015	0.037	0.02	0.012
