# Supplementary material for: Synergistic prostaglandin E synthesis by myeloid and endothelial cells promotes fetal hematopoietic stem cell expansion in vertebrates
Source: EMBO J. 2022 Aug 4;41(19):e108536. doi: 10.15252/embj.2021108536 (PMC9531293; doi:10.15252/embj.2021108536)
Supplement: Supplementary file 5 — Source Data for Figure 1 [file EMBJ-41-e108536-s002.xlsx]

## Sheet: Fig1 B-Q
		dCt
	kdrl+	ikaros+	mpeg1+	mpx+
ptger1a	0.008	0.099	0.006	0.013
ptger1a	0.006	0.104	0.004	0.008
ptger1a	0.007	0.108	0.003	0.011
ptger1b	0.01	0.098	0.009	0.056
ptger1b	0.018	0.103	0.011	0.071
ptger1b	0.013	0.077	0.012	0.042
ptger2a	0.017	0.076	0.003	0.021
ptger2a	0.011	0.065	0.008	0.014
ptger2a	0.012	0.089	0.01	0.015
ptger2b	0.021	0.069	0.011	0.016
ptger2b	0.018	0.041	0.008	0.019
ptger2b	0.016	0.056	0.013	0.022
ptger3	0.009	0.034	0.012	0.091
ptger3	0.007	0.026	0.014	0.106
ptger3	0.011	0.022	0.01	0.102
ptger4a	0.009	0.059	0.001	0.022
ptger4a	0.013	0.072	0.006	0.027
ptger4a	0.015	0.045	0.007	0.031
cox2b	0.019	0.009	0.102	0.02
cox2b	0.024	0.013	0.114	0.014
cox2b	0.026	0.011	0.118	0.013
cox2a	0.014	0.004	0.069	0.015
cox2a	0.019	0.009	0.073	0.019
cox2a	0.011	0.005	0.057	0.021
cox1	0.018	0.018	0.104	0.026
cox1	0.031	0.015	0.116	0.021
cox1	0.021	0.013	0.127	0.019
ptges3a	0.043	0.012	0.015	0.011
ptges3a	0.059	0.009	0.017	0.016
ptges3a	0.038	0.014	0.013	0.019
ptges3b	0.123	0.018	0.019	0.006
ptges3b	0.133	0.012	0.021	0.011
ptges3b	0.127	0.009	0.024	0.005
abcc4	0.041	0.005	0.002	0.01
abcc4	0.035	0.008	0.005	0.006
abcc4	0.042	0.004	0.003	0.008
slco2b1	0.077	0.004	0.008	0.004
slco2b1	0.078	0.002	0.009	0.001
slco2b1	0.093	0.003	0.012	0.003
pla2g4aa	0.024	0.011	0.032	0.095
pla2g4aa	0.026	0.013	0.027	0.083
pla2g4aa	0.019	0.009	0.022	0.081
pla2g4ab	0.013	0.011	0.019	0.104
pla2g4ab	0.016	0.009	0.017	0.118
pla2g4ab	0.018	0.006	0.022	0.099
