# Supplementary material for: Synergistic prostaglandin E synthesis by myeloid and endothelial cells promotes fetal hematopoietic stem cell expansion in vertebrates
Source: EMBO J. 2022 Aug 4;41(19):e108536. doi: 10.15252/embj.2021108536 (PMC9531293; doi:10.15252/embj.2021108536)
Supplement: Supplementary file 6 — Source Data for Figure 2 [file EMBJ-41-e108536-s005.xlsx]

## Sheet: Fig. 2 B
DMSO	MTZ	MTZ+PGH2	MTZ+PGE2	+PGH2	PGE2
43	13	26	39	48	54
44	11	34	42	45	56
39	10	37	45	51	47
51	18	33	35	44	63
48	12	29	44	41	49
41	5	36	41	46	66
45	15	25	39	53	52
49	13	30	37	55	48
40	9	32	41	44	53
38	8	33	42	47	44
36	4	30	36	45	45
42	3	29	38	49	50
41	8	32	39	52
43	9	34	37	47
42	6	35		48
	2	36
	4	31
	9	28
	1	30

## Sheet: Fig. 2 C
DMSO	MTZ	MTZ+PGE2	MTZ+PGH2	PGH2	PGE2
65	0	23	2	66	75
71	4	31	3	65	82
62	3	22	5	69	83
65	10	19	0	63	85
64	9	25	6	75	88
69	5	28	9	64	78
62	7	16	10	69	68
58	8	20	4	71	65
63	1	24	7	68	80
61	5	14	4	75	63
65	11	16	5	76	77
67		19	6	62	82
72			3	80
			2	79
			9	77
			5
			7
			11
			5
