# Supplementary material for: Synergistic prostaglandin E synthesis by myeloid and endothelial cells promotes fetal hematopoietic stem cell expansion in vertebrates
Source: EMBO J. 2022 Aug 4;41(19):e108536. doi: 10.15252/embj.2021108536 (PMC9531293; doi:10.15252/embj.2021108536)
Supplement: Supplementary file 7 — Source Data for Figure 3 [file EMBJ-41-e108536-s007.xlsx]

## Sheet: Fig. 3 B
sibling	slco2b1-/-
41	28
39	32
40	26
37	25
39	21
38	27
35	20
40	22
38	24
42	28
37	20
35	22
39	19
38	16
42
37
38
35
32
34
36
39
33
41
39
35
31
36
37

## Sheet: Fig. 3 D
ctrl-mo	slco2b1-mo
23	13
25	10
27	17
21	16
28	12
24	16
26	15
18	13
26	17
21	14
20	19
19

## Sheet: Fig 3 E
0	26	27	30	25	29	27
	25	29	30	27	29	28
	26	27	31	27	29	27
	27	28	31	26	28	27
	26	28	32	25	27	27
	28	29	32	28	28	26
1	29	30	32	28	26	26
	28	31	32	27	26	26
	29	30	33	26	23	27
	30	31	33	28	27	26
	28	33	33	29	26	27
	31	32	34	27	26	25
2	32	33	34	26	25	26
	30	34	35	29	25	25
	32	34	35	26	25	25
	31	35	35	28	26	25
	29	36	36	27	25	26
	33	36	35	24	24	24
3	34	36	36	27	23	26
	34	37	37	25	23	24
	33	38	36	24	22	24
	35	39	37	24	22	23
	36	38	37	25	22	23
	35	39	37	26	21	23
4	34	40	37	26	23	23
	35	41	37	27	22	22
	36	41	38	26	22	21
	37	41	38	24	23	21
	37	42	39	24	22	22
	38	43	39	23	23	21
	39	43	39	24	23	20
5	38	44	39	23	22	20
	38	44	40	25	24	21
	39	45	41	24	23	20
	38	45	42	23	22	20
	37	45	42	24	22	19
	37	46	42	24	22	19
6	38	46	43	24	21	19
