# Supplementary material for: Synergistic prostaglandin E synthesis by myeloid and endothelial cells promotes fetal hematopoietic stem cell expansion in vertebrates
Source: EMBO J. 2022 Aug 4;41(19):e108536. doi: 10.15252/embj.2021108536 (PMC9531293; doi:10.15252/embj.2021108536)
Supplement: Supplementary file 8 — Source Data for Figure 4 [file EMBJ-41-e108536-s001.xlsx]

## Sheet: Fig. 4 B
ctrl-mo	slco2b1-mo
7	3
4	1
5	1
3	3
6	3
5	2
4	1
5	1
6	1
3	1
5	2
5	0
4	1
5	0
3
4

## Sheet: Fig. 4 D
ctrl-mo	slco2b1-mo
52.3348	37.2572
51.9666	39.6758
43.2243	34.0235

## Sheet: Fig. 4 F
Control-MO	Slco2b1-mo	Slco2b1-mo+PGE2	+PGE2
36	21	29	41
35	16	26	40
38	17	24	39
36	15	27	38
37	21	28	44
37	13	22	37
36	16	26	36
34	21	28	35
34	18	27	38
37	18	28	40
33	19	25	42
36	17	29	43
	21	27	42
	20	22	41
