# Supplementary material for: Synergistic prostaglandin E synthesis by myeloid and endothelial cells promotes fetal hematopoietic stem cell expansion in vertebrates
Source: EMBO J. 2022 Aug 4;41(19):e108536. doi: 10.15252/embj.2021108536 (PMC9531293; doi:10.15252/embj.2021108536)
Supplement: Supplementary file 9 — Source Data for Figure 5 [file EMBJ-41-e108536-s012.xlsx]

## Sheet: Fig. 5 D
ctrl-mo	slco2b1-mo	ctrl-mo	slco2b1-mo	ctrl-mo	slco2b1-mo
43	19	10	8	32	8
46	22	11	5	34	6
47	25	13	10	28	9
44	17	12	6	26	11
48	16	9	6	33	5
49	15	12	11	35	3
51	23	7	5	22	12
44	21	14	12	25	10
39	18	10	5	29	8
42	15	15	4	31	11
39	20	17	13	34	9
43	16			36	5
44	19			28

## Sheet: Fig. 5 E
DMSO			DMSO MTZ			DMSO MTZ	PGH2
ctrl-mo	slco2b1-mo		ctrl-mo	slco2b1-mo		ctrl-mo	slco2b1-mo
65	58		10	16		12	7
65	62		12	12		8	6
66	65		16	15		7	5
71	57		18	13		4	0
63	58		19	0		12	12
62	64		12	9		15	10
72	72		11	5		16	9
59	61		10	6		0	8
65	60		0	14		11	5
67	62		6	11		8	12
66	66		7	12		12	15
53	65					13	15
74	71					9
