# Supplementary material for: Synergistic prostaglandin E synthesis by myeloid and endothelial cells promotes fetal hematopoietic stem cell expansion in vertebrates
Source: EMBO J. 2022 Aug 4;41(19):e108536. doi: 10.15252/embj.2021108536 (PMC9531293; doi:10.15252/embj.2021108536)
Supplement: Supplementary file 10 — Source Data for Figure 6 [file EMBJ-41-e108536-s003.xlsx]

## Sheet: Fig 6 C
Vector alone		vector tol2mRNA
ctrl-mo	slco2b1-mo	ctrl-mo	slco2b1-mo
41	22	44	38
36	24	45	36
43	25	43	37
36	16	48	39
35	25	40	40
40	22	52	29
44	23	41	35
45	21	40	38
38	24	38	41
36	20	44	43
35	19	46	40
41	18	47	35
39	24	42	38
34	23	43	33
36	22	41	36
34	25	44	42
33	21	45	37
35	20	48	38
32	15	49	32
38	14	42	34
37	13	39	35
36	16	38	38
38	12	37	31
39	25	36	33
40	23	35	39
	18		31
	17		30
	19
	22
