# Supplementary material for: Synergistic prostaglandin E synthesis by myeloid and endothelial cells promotes fetal hematopoietic stem cell expansion in vertebrates
Source: EMBO J. 2022 Aug 4;41(19):e108536. doi: 10.15252/embj.2021108536 (PMC9531293; doi:10.15252/embj.2021108536)
Supplement: Supplementary file 11 — Source Data for Figure 7 [file EMBJ-41-e108536-s009.xlsx]

## Sheet: Fig. 8 B
		E13				E16
20	46	40	44		26	17	18
40	27	23	28		21	14	17
60	14	16	14		21	20	16
80	9	10	7		17	19	19
100	4	8	3		10	13	12
120	1	3	3		5	10	10
140	0	0	1		0	5	3
160	0	0	0		0	2	3

## Sheet: Fig. 8 D
	E13			E16
5	21	10	10	17	21	22
10	45	42	40	40	31	38
15	26	39	38	26	36	31
20	8	7	8	11	2	6
25	0	2	3	0	2	3
30	0	0	1	0	0	0

## Sheet: Fig. 8 F
	E13			E16
20	12	15	19	61	66	57
40	36	33	29	28	26	31
60	32	37	33	11	8	8
80	20	13	17	0	0	2
100	0	2	2	0	0	1
